# Supplementary material for: Association of hyperactivated transposon expression with exacerbated immune activation in systemic lupus erythematosus
Source: Mob DNA. 2024 Oct 19;15:23. doi: 10.1186/s13100-024-00335-8 (PMC11490001; doi:10.1186/s13100-024-00335-8)
Supplement: Supplementary file 6 — Supplementary Material 6. [file 13100_2024_335_MOESM6_ESM.xls]

## Sheet: Sheet1
PRJ Accession	GEO	Samples	Library Layout	Read Length
PRJNA294187	GSE72509	SLE:99,HC:18	SE	50
PRJNA318253	GSE80183	SLE:12,HC:4	PE	200
PRJNA439269	GSE112087	SLE:31,HC:28	SE	100
PRJNA717024	PRJNA717024	SLE:24,HC:23	PE	200
PRJNA921887	GSE222408	SLE:32,HC:11	PE	300
PRJNA476781	GSE116006	SLE:175	PE	200
PRJNA627214	GSE149050	SLE:195,HC:78	SE	50
