# Supplementary material for: Association of hyperactivated transposon expression with exacerbated immune activation in systemic lupus erythematosus
Source: Mob DNA. 2024 Oct 19;15:23. doi: 10.1186/s13100-024-00335-8 (PMC11490001; doi:10.1186/s13100-024-00335-8)
Supplement: Supplementary file 7 — Supplementary Material 7. [file 13100_2024_335_MOESM7_ESM.xlsx]

## Sheet: Sheet1
rowname	log2FoldChange	logCPM	LR	pvalue	FDR
L1PBb	1.6284	2.40263	153.166	3.52407e-35	3.11024e-31
THE1C-int	1.98034	5.79525	132.523	1.14962e-30	1.08439e-27
MLT1A-int	1.22823	2.28456	130.16	3.78122e-30	3.02249e-27
HERV4_I-int	0.994936	3.20801	119.11	9.90734e-28	4.22761e-25
LTR1D	1.08834	2.11285	105.717	8.50363e-25	1.71238e-22
LTR16B2	0.565279	3.40983	96.9285	7.18778e-23	1.13999e-20
MER61C	0.923612	1.29761	95.3021	1.63442e-22	2.40098e-20
L2	0.384692	7.81642	93.1858	4.76086e-22	6.51329e-20
L1PA7	0.372157	6.64077	92.4906	6.76448e-22	8.84913e-20
MER65D	1.43091	1.44382	88.9347	4.08061e-21	4.84323e-19
MER48	1.17102	2.27286	86.4975	1.39916e-20	1.54788e-18
Tigger19a	0.460416	2.27834	85.9932	1.80552e-20	1.96112e-18
LTR10A	0.640335	1.38759	84.4681	3.90471e-20	4.06862e-18
UCON39	2.70189	-1.48949	83.6714	5.84246e-20	5.91574e-18
LTR54	0.557881	2.25623	81.7628	1.53441e-19	1.41024e-17
THE1C	0.884667	5.23503	81.7162	1.571e-19	1.4365e-17
MamRep434	0.563449	1.75567	81.6669	1.61067e-19	1.4579e-17
Tigger1a_Mars	0.737554	1.1258	79.7704	4.20552e-19	3.62362e-17
L1MB4	0.345008	5.53502	79.1721	5.69292e-19	4.79007e-17
HERV15-int	0.813432	4.06973	78.1492	9.55433e-19	7.64432e-17
MER126	0.644446	0.246867	77.8133	1.13257e-18	8.90259e-17
HERV1_LTRd	0.990508	3.35549	77.3434	1.43676e-18	1.1147e-16
HERV3-int	1.03055	5.36491	75.9995	2.83738e-18	2.09266e-16
MamGypLTR2b	1.07521	1.43062	75.8728	3.02537e-18	2.22216e-16
LTR16E2	0.54493	3.72394	74.7816	5.25782e-18	3.68088e-16
MER34B-int	1.18323	5.25205	74.2392	6.92032e-18	4.73382e-16
LTR39	0.471644	2.63009	73.9371	8.06468e-18	5.49564e-16
HERVP71A-int	0.964413	3.06035	73.183	1.1817e-17	7.61815e-16
L1M6B	0.609699	0.566994	72.5108	1.66121e-17	1.03985e-15
LTR101_Mam	0.760185	2.26532	70.9028	3.75256e-17	2.21958e-15
Tigger13a	0.308083	3.82155	70.6893	4.18163e-17	2.45715e-15
LTR62	1.23925	1.97399	70.5798	4.42021e-17	2.58042e-15
MLT1E2	0.330221	4.74163	70.4396	4.74567e-17	2.74361e-15
MER58B	0.431517	4.08406	70.0555	5.76606e-17	3.27023e-15
MER21-int	0.607218	3.59268	69.6351	7.1356e-17	3.9349e-15
LTR85c	0.470914	0.71465	68.7739	1.10425e-16	5.83786e-15
Tigger1	0.405828	6.87946	67.5756	2.0276e-16	1.01222e-14
hAT-N1_Mam	0.753316	0.621733	67.3659	2.2552e-16	1.09831e-14
MSTC	0.499345	3.95494	67.131	2.5405e-16	1.23056e-14
LTR67B	0.551035	4.83306	67.0988	2.58238e-16	1.24634e-14
MER50	0.370265	3.51729	66.7455	3.08925e-16	1.46858e-14
MER49	0.562064	5.39504	66.219	4.03514e-16	1.87352e-14
MER57D	0.902826	3.05329	66.186	4.10317e-16	1.89528e-14
Harlequin-int	0.56644	4.48313	66.0452	4.4071e-16	2.0149e-14
MER61F	0.88182	4.09913	65.4853	5.85479e-16	2.6167e-14
MER41D	0.626977	1.72359	65.2131	6.72204e-16	2.9673e-14
MLT1A	0.301191	4.68962	65.0827	7.18215e-16	3.14715e-14
MER63A	0.361599	3.08203	65.0343	7.36058e-16	3.20964e-14
MER51B	0.707584	1.91968	64.3723	1.02994e-15	4.29268e-14
L1M4a2	0.44316	3.15144	64.2567	1.0922e-15	4.52065e-14
MER115	0.305431	3.07194	64.11	1.17661e-15	4.84764e-14
MER5B	0.31718	5.61146	64.0355	1.22196e-15	5e-14
PABL_B	0.623609	0.920612	63.7055	1.44479e-15	5.83188e-14
LTR2	0.529596	4.11522	63.6026	1.52226e-15	6.11702e-14
MER4E	0.413074	1.91471	62.8388	2.24335e-15	8.79767e-14
THE1B	0.296654	6.2754	62.6092	2.52067e-15	9.86364e-14
MER57F	0.636641	0.938152	61.1525	5.28207e-15	1.97631e-13
LTR24C	0.425538	0.839603	61.0029	5.69915e-15	2.11033e-13
L1M4	0.269779	6.52133	59.0178	1.56255e-14	5.34428e-13
LTR8A	0.318925	3.30961	58.7793	1.76383e-14	5.96442e-13
L1ME3D	0.322839	5.34392	58.6528	1.88103e-14	6.32492e-13
HAL1	0.443865	6.8105	57.8302	2.85753e-14	9.32834e-13
LTR71B	0.641513	1.00731	57.4099	3.53829e-14	1.12635e-12
MER101-int	0.483983	4.24271	57.3132	3.71657e-14	1.17475e-12
MLT1I-int	0.989249	3.00474	56.7493	4.95062e-14	1.53503e-12
MLT1N2	0.369209	4.16971	56.6611	5.17782e-14	1.59445e-12
L1MEf	0.311659	5.82969	56.5537	5.4685e-14	1.66395e-12
L3	0.274279	6.65403	56.4349	5.80909e-14	1.74976e-12
MER61A	0.802648	2.22082	55.8917	7.65748e-14	2.25349e-12
MER4E1	0.452474	3.563	55.512	9.28903e-14	2.68947e-12
MamSINE1	0.554295	3.45153	55.3815	9.9265e-14	2.85101e-12
MLT1B	0.333633	6.24788	55.3048	1.03214e-13	2.94106e-12
L1ME3B	0.326214	5.58117	55.3024	1.03342e-13	2.94106e-12
L1PBa1	0.511635	2.99496	55.1043	1.14298e-13	3.2259e-12
L1ME3F	0.248615	3.70504	54.956	1.2326e-13	3.44274e-12
AluYk3	0.465931	1.5527	54.6674	1.42758e-13	3.90611e-12
LTR78	0.377479	4.5938	54.5891	1.48555e-13	4.0462e-12
MLT1A1	0.415228	5.38836	54.0522	1.95235e-13	5.23019e-12
MLT1A0	0.304392	6.0996	53.8012	2.21841e-13	5.86239e-12
HERV16-int	0.39468	3.49449	53.7683	2.2558e-13	5.93662e-12
MLT1I	0.380924	5.37465	53.695	2.34153e-13	6.14421e-12
L1PA5	0.331185	6.23865	52.8753	3.55414e-13	8.97844e-12
MER61-int	0.617024	4.19117	52.6395	4.00749e-13	9.97532e-12
MER68	0.344858	2.70229	52.621	4.04544e-13	1.00419e-11
LTR22A	0.63321	-0.262738	52.5448	4.20543e-13	1.04074e-11
MLT2A1	0.434131	3.4816	52.2772	4.81936e-13	1.17354e-11
THE1B-int	0.313103	6.70456	52.1454	5.15396e-13	1.24487e-11
MamRTE1	0.355023	3.88221	51.7777	6.2154e-13	1.47344e-11
L1PREC2	0.277821	5.41086	51.5994	6.80618e-13	1.59451e-11
MER9a3	0.541235	3.84894	49.5648	1.91926e-12	4.09e-11
MER96B	0.41805	1.45601	49.5018	1.98186e-12	4.20342e-11
MER101	0.433397	1.10413	49.4868	1.99711e-12	4.22576e-11
L1MC5a	0.30351	6.28582	49.1425	2.38028e-12	4.97775e-11
Tigger8	0.404626	2.01625	48.7407	2.92145e-12	6.03546e-11
Tigger18a	0.450843	2.28739	48.7058	2.9739e-12	6.12623e-11
MER1B	0.493227	5.34413	48.4574	3.37538e-12	6.88208e-11
MLT2A2	0.354056	3.74592	47.7761	4.7779e-12	9.32783e-11
AluJo	0.232651	7.74389	47.524	5.43358e-12	1.04486e-10
HAL1b	0.405298	3.69828	47.517	5.45288e-12	1.04744e-10
L1MEd	0.409608	6.51924	47.4847	5.54346e-12	1.05941e-10
FordPrefect	0.465527	2.00221	46.7448	8.08609e-12	1.49555e-10
MIR	0.258727	8.30001	46.5084	9.12271e-12	1.67518e-10
L1MD3	0.253876	4.52979	46.2529	1.0393e-11	1.891e-10
Tigger17c	0.464764	1.85683	46.234	1.04942e-11	1.90554e-10
MIRc	0.258107	7.42494	45.8032	1.30747e-11	2.32004e-10
MER65A	0.363699	2.9709	45.4559	1.56117e-11	2.7138e-10
MLT1O	0.26026	3.46195	45.1529	1.82236e-11	3.1374e-10
MER45B	0.333553	1.62323	45.0772	1.89418e-11	3.25479e-10
ERV3-16A3_I-int	0.564227	6.53483	44.9149	2.05782e-11	3.52584e-10
MSTD	0.263808	4.58494	44.8788	2.09611e-11	3.57776e-10
L1MB3	0.24151	6.16562	44.4937	2.5518e-11	4.3023e-10
LTR37B	0.331652	2.16834	44.2412	2.90313e-11	4.84901e-10
MER41A	0.253978	4.23186	44.1905	2.97921e-11	4.97146e-10
AluYm1	0.289814	3.09787	43.8612	3.52499e-11	5.77995e-10
L1PA6	0.331667	6.20241	43.8505	3.54444e-11	5.80122e-10
MLT1H1	0.318475	3.73285	43.7633	3.70592e-11	6.03795e-10
L1MA3	0.422445	6.23812	43.504	4.23089e-11	6.78229e-10
MER65-int	0.36447	2.66232	43.4738	4.29669e-11	6.87547e-10
LTR85a	0.54227	3.36443	43.1928	4.96021e-11	7.81167e-10
LTR21B	0.783759	2.85503	43.0262	5.4013e-11	8.42491e-10
L1MB7	0.222715	6.59086	42.9744	5.546e-11	8.62808e-10
L3b	0.214032	4.12675	42.3413	7.66575e-11	1.16231e-09
MER103C	0.336045	3.62832	42.1275	8.551e-11	1.27497e-09
L1MA6	0.309254	4.53141	42.1159	8.60221e-11	1.28154e-09
MLT2F	0.300126	2.93141	41.564	1.14077e-10	1.65814e-09
MamGypLTR1c	0.344766	2.66279	41.4093	1.23466e-10	1.77163e-09
LTR3B_	0.463506	1.75207	41.3428	1.27739e-10	1.82417e-09
AluSp	0.233016	7.21966	41.3266	1.28801e-10	1.83787e-09
MER57B1	0.336343	1.86267	41.2138	1.36457e-10	1.93499e-09
L1PA10	0.411506	6.26605	41.1061	1.44188e-10	2.03475e-09
MER58D	0.433585	0.673565	41.082	1.45972e-10	2.05669e-09
MER41B	0.281756	4.41669	41.062	1.47479e-10	2.07466e-09
Charlie7	0.328276	3.10027	40.9138	1.59096e-10	2.21893e-09
LTR84b	0.400062	2.14766	40.8974	1.6043e-10	2.2358e-09
LTR40a	0.334932	2.60542	40.8118	1.67615e-10	2.31969e-09
MIRb	0.233602	8.74768	40.7924	1.69294e-10	2.33931e-09
LTR1	0.425302	-0.194507	40.7469	1.73279e-10	2.38886e-09
MamGypLTR3a	0.281025	2.5143	40.4025	2.0668e-10	2.79556e-09
L1ME3	0.20535	4.47312	40.2589	2.22435e-10	2.97944e-09
HERVK11D-int	0.852466	-0.115725	40.17	2.328e-10	3.10665e-09
Tigger15a	0.381221	3.10992	40.1043	2.40764e-10	3.19627e-09
MLT1M	0.288225	2.81659	40.0718	2.44799e-10	3.24503e-09
MER4D1	0.25384	3.00045	39.9899	2.55273e-10	3.37141e-09
MER39	0.420093	3.8642	39.9505	2.6048e-10	3.43259e-09
L2b	0.24278	8.05149	39.8703	2.71397e-10	3.56596e-09
L1PA4	0.257696	6.33776	39.8005	2.81278e-10	3.68769e-09
L2c	0.216359	8.27057	39.7354	2.90813e-10	3.80157e-09
MSTB	0.269887	4.87575	39.5653	3.17273e-10	4.1264e-09
MER11A	0.251167	3.27222	39.3294	3.58014e-10	4.60282e-09
MLT2B1	0.355762	4.71292	39.0861	4.05512e-10	5.16531e-09
LTR53B	0.61526	-1.65702	38.9153	4.42592e-10	5.60179e-09
L1MC1	0.252064	6.49531	38.8808	4.50483e-10	5.68961e-09
L1PA13	0.2964	5.3949	38.6294	5.12416e-10	6.39076e-09
MLT1F	0.22139	4.34905	38.6279	5.12802e-10	6.39112e-09
ERVL-B4-int	0.22999	5.57431	37.942	7.28791e-10	8.8672e-09
LTR57	0.573946	1.44238	37.9225	7.36126e-10	8.95037e-09
LTR24B	0.36693	2.47209	37.9157	7.38683e-10	8.97538e-09
LTR22C2	0.877076	-1.47537	37.7223	8.15669e-10	9.82421e-09
LTR10F	0.45477	0.0777169	37.637	8.5211e-10	1.02219e-08
L4_C_Mam	0.329542	3.46987	37.5104	9.09292e-10	1.08425e-08
L1MD2	0.257024	5.55086	37.4792	9.2393e-10	1.09806e-08
L1MB8	0.281437	6.70571	37.2636	1.03192e-09	1.21912e-08
LTR51	0.476471	1.09487	37.2265	1.05176e-09	1.24093e-08
MER66-int	0.34055	2.6687	37.223	1.05361e-09	1.24229e-08
MER58A	0.271299	4.73406	37.1612	1.08755e-09	1.2745e-08
MER20	0.253446	5.25773	37.1244	1.10831e-09	1.29384e-08
MamRep38	0.770191	2.48302	37.0649	1.1426e-09	1.32542e-08
L1PA8	0.265074	4.78569	37.0401	1.15722e-09	1.33891e-08
LTR33A	0.299802	2.86514	36.9843	1.19084e-09	1.37514e-08
LTR57-int	0.500932	3.02902	36.948	1.21324e-09	1.39741e-08
MERX	0.530498	0.056055	36.8776	1.25784e-09	1.44229e-08
LTR16C	0.280973	4.75922	36.7668	1.33137e-09	1.51883e-08
L1M1	0.295916	6.09598	36.5741	1.46974e-09	1.66397e-08
MLT1C	0.204712	6.29238	36.2935	1.69727e-09	1.8917e-08
L1ME4a	0.212569	5.78457	36.2511	1.73462e-09	1.93092e-08
MER5A	0.21346	5.82383	36.2247	1.75829e-09	1.95363e-08
L1MA4	0.432505	5.95628	36.2132	1.76865e-09	1.96271e-08
LTR33B	0.31963	1.80166	36.1363	1.83988e-09	2.03169e-08
MLT1H	0.28891	5.35984	36.0878	1.88627e-09	2.07397e-08
L1MC	0.312361	4.30914	36.0375	1.93559e-09	2.12169e-08
L1M7	0.333913	2.65154	35.6153	2.40389e-09	2.57056e-08
LTR12C	0.277925	6.37784	35.5216	2.52233e-09	2.67962e-08
L1MB5	0.21229	5.87001	35.4883	2.56593e-09	2.71468e-08
MER63D	0.451086	3.23756	35.4713	2.58833e-09	2.73354e-08
LTR34	0.254073	1.09705	35.4216	2.65528e-09	2.79765e-08
Tigger11a	0.475812	1.86278	35.342	2.76597e-09	2.89385e-08
L1ME3Cz	0.300388	5.23244	35.2656	2.87673e-09	2.99923e-08
LTR10B1	0.792604	0.118714	35.2201	2.94473e-09	3.06579e-08
LTR107_Mam	0.643773	0.370316	35.1652	3.0289e-09	3.14507e-08
MER57A-int	0.577099	3.7828	35.1005	3.13125e-09	3.23937e-08
MER44A	0.429816	3.1337	34.803	3.64807e-09	3.72752e-08
LTR28B	0.45059	0.296505	34.7836	3.68461e-09	3.75843e-08
Kanga1d	0.305841	0.618774	34.5998	4.04939e-09	4.10018e-08
LTR1D1	0.397027	1.53095	34.5876	4.07498e-09	4.12103e-08
MER3	0.229965	3.7763	34.2875	4.75418e-09	4.72046e-08
MLT2B4	0.258191	4.23005	34.2551	4.834e-09	4.78382e-08
L1ME3G	0.277259	5.73202	34.1157	5.19296e-09	5.10524e-08
LTR86A2	0.590168	-0.409017	34.0093	5.48491e-09	5.35698e-08
MamRep1879	0.352896	0.940589	33.9822	5.56182e-09	5.42028e-08
MER77B	0.376337	2.94226	33.7655	6.21733e-09	5.99392e-08
LTR16E1	0.319962	3.69657	33.69	6.46332e-09	6.2077e-08
HERVK9-int	0.578834	6.21648	33.6594	6.5658e-09	6.296e-08
LTR78B	0.359423	3.63002	33.5607	6.90745e-09	6.59538e-08
MLT1E1A	0.285407	3.43884	33.396	7.51769e-09	7.12115e-08
L1ME4c	0.275666	4.24462	33.3516	7.69159e-09	7.26666e-08
MamTip1	0.332736	1.10161	33.2802	7.97929e-09	7.5147e-08
MER113A	0.386107	2.25831	33.0931	8.78485e-09	8.20011e-08
LTR25	0.502687	1.08591	32.9816	9.30367e-09	8.63493e-08
MER44B	0.261228	3.04355	32.9312	9.5479e-09	8.83415e-08
Tigger7	0.280612	2.57444	32.7681	1.03833e-08	9.53815e-08
L1MEh	0.2375	3.50087	32.7146	1.06735e-08	9.77467e-08
LTR88c	0.32264	0.910949	32.4974	1.19355e-08	1.08308e-07
MLT1D	0.284402	6.97294	32.4537	1.22066e-08	1.10483e-07
MLT1F2	0.250591	5.26988	32.429	1.23627e-08	1.11619e-07
MER90a	0.251683	2.81995	32.2721	1.34024e-08	1.19621e-07
HERV17-int	0.279049	3.62263	32.2581	1.34991e-08	1.20364e-07
L1MD	0.179539	4.55646	32.1228	1.44732e-08	1.2822e-07
AluJr4	0.216836	5.59721	32.1091	1.45751e-08	1.29059e-07
L1MA7	0.278394	4.79264	32.092	1.47042e-08	1.29945e-07
MLT1K	0.224686	6.0118	32.0786	1.48063e-08	1.30718e-07
MER102b	0.231906	3.19024	32.0654	1.49068e-08	1.31541e-07
L1M2c	0.574387	0.832613	31.8005	1.70851e-08	1.48569e-07
L1PA8A	0.265573	3.31794	31.4936	2.00103e-08	1.711e-07
MER57-int	0.295	3.26816	31.4875	2.00728e-08	1.71552e-07
MER81	0.25128	2.50509	31.4333	2.06405e-08	1.75069e-07
MER5C	0.287661	0.932655	31.2659	2.24997e-08	1.89137e-07
L1M4a1	0.263312	2.45364	31.2634	2.25289e-08	1.89294e-07
LTR16A2	0.460528	3.05974	31.1118	2.43587e-08	2.02955e-07
Ricksha_c	0.339447	3.98547	31.1025	2.44752e-08	2.03736e-07
L1MC3	0.24735	5.98897	31.0744	2.48329e-08	2.06331e-07
AluSx	0.207643	8.11702	30.4421	3.43988e-08	2.77825e-07
MER1A	0.181349	3.97377	30.3015	3.69842e-08	2.96039e-07
AluJb	0.20194	8.56671	30.1892	3.91882e-08	3.11593e-07
AmnSINE2	0.383947	0.0737833	30.1727	3.95227e-08	3.13557e-07
MER30	0.326519	3.29498	30.1703	3.9572e-08	3.13809e-07
THE1D	0.281113	4.95383	29.9961	4.32918e-08	3.41194e-07
MER44D	0.344836	2.15474	29.9517	4.42942e-08	3.48176e-07
L1ME4b	0.195388	5.99903	29.8332	4.7087e-08	3.67549e-07
AluSc8	0.233974	5.68163	29.6811	5.0929e-08	3.93426e-07
MER74C	0.523397	-1.74066	29.5751	5.37917e-08	4.1358e-07
LTR65	0.291273	1.74153	29.4798	5.65034e-08	4.32389e-07
MLT2B2	0.251274	3.11773	29.4041	5.87538e-08	4.48461e-07
LTR19B	0.386385	-0.0390861	29.4031	5.87841e-08	4.48501e-07
MER33	0.274385	4.22269	29.3066	6.17855e-08	4.69005e-07
LTR49	0.227645	2.07844	29.254	6.34857e-08	4.80369e-07
AluYj4	0.289601	2.45081	29.245	6.37804e-08	4.82105e-07
MLT2D	0.271056	3.65974	29.1324	6.7597e-08	5.09023e-07
Charlie21a	0.311943	1.85959	29.0304	7.12501e-08	5.34063e-07
MER119	0.390279	1.49355	28.9982	7.2447e-08	5.40323e-07
L1M6	0.267684	3.41393	28.9864	7.28868e-08	5.42925e-07
L1MA2	0.263011	4.96586	28.8445	7.84289e-08	5.79153e-07
MLT1J1	0.202187	3.25801	28.8213	7.93721e-08	5.85635e-07
MER5A1	0.209589	4.61729	28.8065	7.99811e-08	5.89158e-07
LTR8	0.199366	5.04442	28.7842	8.09102e-08	5.95268e-07
LTR49-int	0.216971	3.54783	28.6724	8.57168e-08	6.26577e-07
MER21C	0.286863	4.84766	28.606	8.87082e-08	6.46535e-07
LOR1-int	0.311306	2.71163	28.5741	9.01805e-08	6.56464e-07
L1MC5	0.2029	5.33989	28.4932	9.40304e-08	6.81445e-07
AluSz6	0.180253	6.80882	28.2904	1.0441e-07	7.50599e-07
LTR2B	0.268807	2.25598	28.2431	1.06995e-07	7.6672e-07
Kanga1c	0.655882	0.522776	28.1957	1.09647e-07	7.84153e-07
AluJr	0.18355	7.87189	28.1878	1.10094e-07	7.86722e-07
MSTA	0.204602	6.18837	28.1708	1.11069e-07	7.92742e-07
L1ME1	0.184847	7.21749	28.1391	1.12904e-07	8.0552e-07
L1PB	0.317976	2.38976	28.0271	1.19627e-07	8.46746e-07
L1M2b	0.364183	1.09864	28.0022	1.21175e-07	8.56009e-07
MER4B-int	0.399007	3.68919	27.9891	1.22e-07	8.6116e-07
MER102c	0.221825	2.40943	27.8835	1.28842e-07	9.06596e-07
MER94	0.234398	3.12434	27.8763	1.29322e-07	9.09618e-07
LTR47B2	0.504731	-0.9171	27.8523	1.30939e-07	9.19192e-07
MER34A1	0.27868	0.955866	27.7133	1.4069e-07	9.84174e-07
L1MC2	0.188935	4.53617	27.5975	1.49372e-07	1.04044e-06
Charlie20a	0.402219	1.66703	27.5587	1.52402e-07	1.05866e-06
MER52A	0.238804	3.68517	27.5072	1.56514e-07	1.08513e-06
AluSz	0.196422	8.1035	27.3976	1.65635e-07	1.14174e-06
MER21A	0.240855	3.32283	27.3118	1.73154e-07	1.19036e-06
Tigger3a	0.227639	4.45388	27.2814	1.75896e-07	1.20736e-06
FLAM_A	0.167032	4.14456	27.1741	1.85932e-07	1.2675e-06
AluYh3	0.297644	2.55929	27.1018	1.93023e-07	1.30937e-06
HERV9-int	0.299098	2.75383	26.8931	2.15029e-07	1.44661e-06
MER91B	0.260158	1.40835	26.8575	2.1902e-07	1.47124e-06
L2a	0.21477	8.93027	26.8447	2.20481e-07	1.4805e-06
Charlie9	0.454075	2.63749	26.8074	2.24777e-07	1.50596e-06
L1PB1	0.237612	6.01986	26.8028	2.25311e-07	1.50898e-06
AluSq2	0.173284	7.22201	26.7329	2.33611e-07	1.55874e-06
OldhAT1	0.241239	1.79186	26.6934	2.38435e-07	1.5868e-06
Charlie13a	0.355876	0.220354	26.1118	3.22216e-07	2.0825e-06
L1MC4	0.159172	6.66554	25.9713	3.46525e-07	2.22756e-06
L1PA3	0.256839	6.3634	25.7992	3.78845e-07	2.4111e-06
Tigger16b	0.352956	0.0070882	25.7746	3.83696e-07	2.43851e-06
LTR13A	0.220071	2.63889	25.7714	3.84343e-07	2.44176e-06
THE1A	0.215141	3.48004	25.7289	3.92908e-07	2.49087e-06
Charlie24	0.287239	1.07308	25.6069	4.18539e-07	2.63011e-06
LTR47B4	0.443626	-1.11112	25.5589	4.29074e-07	2.69065e-06
MLT1G3	0.194356	3.86123	25.5461	4.31934e-07	2.70668e-06
MER34A	0.171579	2.4957	25.4577	4.52197e-07	2.8179e-06
HERVFH19-int	0.734085	-0.700058	25.4434	4.55553e-07	2.83684e-06
LTR12	0.221828	2.96135	25.2916	4.9284e-07	3.04049e-06
MER63B	0.27585	2.32315	25.279	4.96087e-07	3.05528e-06
MER51A	0.194607	2.04807	25.2752	4.97052e-07	3.06017e-06
MER74A	0.29693	3.00337	25.2682	4.98857e-07	3.06918e-06
X7B_LINE	0.340518	-0.685649	25.1756	5.23411e-07	3.20375e-06
MLT2C1	0.274553	2.04683	25.1351	5.34521e-07	3.26066e-06
LTR23	0.267544	1.20251	25.0047	5.71909e-07	3.46744e-06
LTR50	0.185936	2.71012	24.7734	6.44813e-07	3.86116e-06
L1MC4a	0.176591	5.4346	24.7551	6.5098e-07	3.88895e-06
LTR104_Mam	0.159014	2.69847	24.6289	6.95027e-07	4.1287e-06
AluSg4	0.217473	4.25631	24.6076	7.02732e-07	4.16894e-06
L1ME5	0.191413	3.5408	24.5427	7.26813e-07	4.29615e-06
L1PA11	0.222976	4.50166	24.496	7.4463e-07	4.387e-06
L2-1_AMi	0.308198	1.12893	24.492	7.46194e-07	4.39477e-06
LTR28C	0.257868	2.56308	24.409	7.79022e-07	4.55221e-06
MER92D	0.425611	-0.84804	24.3769	7.92122e-07	4.61672e-06
MER20B	0.294461	3.64733	24.2159	8.61166e-07	4.98347e-06
MER67C	0.232447	3.56215	24.1925	8.7169e-07	5.03949e-06
AluSq	0.182533	5.60624	24.1154	9.0733e-07	5.22028e-06
MER34D	0.413515	0.591163	24.1023	9.13531e-07	5.25427e-06
LTR9	0.309469	3.25133	23.6786	1.13839e-06	6.40698e-06
MER54A	0.500299	3.7857	23.6197	1.1738e-06	6.57749e-06
MamGypLTR2c	0.406758	2.2516	23.5412	1.22265e-06	6.83479e-06
Kanga1b	0.300639	0.0429567	23.4523	1.28048e-06	7.11371e-06
LTR18B	0.282079	0.781531	23.2568	1.41745e-06	7.81646e-06
MLT1F1	0.180956	4.06751	23.2443	1.42671e-06	7.86028e-06
MER8	0.217774	1.97391	23.2335	1.43477e-06	7.89984e-06
AluSq4	0.260147	1.44167	23.2324	1.43555e-06	7.90167e-06
L1PA14	0.212519	4.63007	23.1417	1.50494e-06	8.24816e-06
Charlie6	-0.554957	1.4014	23.0952	1.54178e-06	8.42194e-06
Charlie2a	0.229714	2.13505	23.0744	1.55849e-06	8.49233e-06
L1PA16	0.203932	6.35814	22.924	1.68536e-06	9.10615e-06
AluSx1	0.161118	8.0535	22.9109	1.69687e-06	9.1573e-06
MLT1H2	0.171594	3.55173	22.9014	1.70524e-06	9.18858e-06
LTR88b	0.258123	1.18387	22.8537	1.74813e-06	9.39993e-06
MamRep1527	0.295202	1.70582	22.8322	1.76779e-06	9.5028e-06
Arthur1B	0.248994	3.35412	22.8159	1.78288e-06	9.57532e-06
L1MEg	0.196538	6.15345	22.812	1.78648e-06	9.58891e-06
L1PBa	0.293881	4.01922	22.8044	1.79358e-06	9.62413e-06
MER102a	0.249054	2.55432	22.7914	1.80573e-06	9.6835e-06
MER4CL34	0.198798	2.7315	22.7726	1.82351e-06	9.76425e-06
MER112	0.165835	2.89278	22.7437	1.8511e-06	9.90312e-06
MLT2E	0.473824	1.08071	22.7353	1.85922e-06	9.93467e-06
MLT1L	0.176204	5.04846	22.7015	1.89219e-06	1.00838e-05
LTR58	0.781465	-1.96882	22.6017	1.99312e-06	1.05589e-05
L4_A_Mam	0.201272	3.71494	22.4886	2.11399e-06	1.11498e-05
MER96	0.2771	0.291422	22.3087	2.32154e-06	1.21302e-05
HERVH-int	0.295182	5.96905	22.3044	2.32667e-06	1.21499e-05
MSTB1-int	0.344435	0.86299	22.0863	2.60669e-06	1.34943e-05
FLAM_C	0.201569	5.33417	22.0432	2.66586e-06	1.37767e-05
Tigger3c	0.293278	3.18888	21.9746	2.76289e-06	1.42248e-05
LTR35B	0.521789	-0.84608	21.9621	2.78087e-06	1.42968e-05
L1MEa	0.439597	-0.803677	21.7431	3.11717e-06	1.5844e-05
LTR43-int	0.467923	3.96253	21.7192	3.15619e-06	1.60242e-05
MER51-int	0.355963	-0.0612464	21.7143	3.16422e-06	1.60603e-05
AluSg7	0.250848	4.74542	21.7044	3.18064e-06	1.61346e-05
MLT1J2	0.187344	3.74304	21.655	3.26351e-06	1.64803e-05
MER72	0.200346	1.5105	21.5404	3.46448e-06	1.74069e-05
MER2B	0.244634	2.22944	21.5329	3.47812e-06	1.74706e-05
FAM	0.157614	3.00206	21.4988	3.54044e-06	1.77637e-05
L1M3f	0.358064	1.99918	21.3896	3.74799e-06	1.86795e-05
MLT1E1	0.304044	2.68892	21.2739	3.98109e-06	1.9688e-05
Charlie1b	0.263721	2.43121	21.256	4.01858e-06	1.98679e-05
LTR35	0.577891	-1.95548	21.1492	4.24877e-06	2.08849e-05
LTR16A1	0.190722	3.28852	21.0832	4.39762e-06	2.15398e-05
AluYb8	0.351044	0.977867	21.0391	4.50009e-06	2.19756e-05
AluSc5	0.18052	3.55137	20.9835	4.63253e-06	2.25609e-05
L1ME3A	0.139882	5.68122	20.8574	4.94786e-06	2.39082e-05
L1ME3C	0.215425	2.98572	20.7784	5.15617e-06	2.48077e-05
MER113B	0.259429	-0.433956	20.7726	5.17175e-06	2.48738e-05
MER4-int	0.179186	4.39372	20.7723	5.17267e-06	2.48738e-05
L1MCb	0.276698	2.51186	20.7657	5.19034e-06	2.49453e-05
LOR1a	0.27979	2.78531	20.7412	5.25722e-06	2.52127e-05
AluSx3	0.164736	6.02479	20.6927	5.3921e-06	2.58181e-05
L1M4c	0.204323	3.70466	20.6669	5.46522e-06	2.61055e-05
LTR81AB	0.458023	-1.13587	20.5801	5.71886e-06	2.7165e-05
Tigger4a	0.270071	2.53411	20.5699	5.74933e-06	2.7288e-05
LTR61	-0.268402	1.56018	20.5509	5.80666e-06	2.75309e-05
L1MA8	0.174417	5.22584	20.4237	6.20566e-06	2.91834e-05
MER11D	0.239583	0.581142	20.3546	6.43391e-06	3.01302e-05
L1PA15	0.22982	5.03433	20.343	6.47292e-06	3.02813e-05
MER65C	0.201942	2.75515	20.2662	6.73792e-06	3.13899e-05
MER51D	0.287129	2.20299	20.142	7.18999e-06	3.32282e-05
L1PB3	0.235462	3.97747	20.1212	7.2687e-06	3.35573e-05
LTR18A	0.555844	-0.381145	20.0289	7.62798e-06	3.50715e-05
LTR89	0.235558	1.11504	19.9426	7.98023e-06	3.65504e-05
LTR19C	0.377118	0.414659	19.8757	8.26449e-06	3.77174e-05
LTR5B	0.228629	4.77712	19.8315	8.45766e-06	3.85009e-05
Plat_L3	0.194225	2.6358	19.8167	8.5235e-06	3.87318e-05
Tigger2	0.215609	3.03965	19.801	8.59369e-06	3.90013e-05
Charlie15a	0.259152	1.91727	19.7649	8.75783e-06	3.96058e-05
LTR79	0.185289	3.29536	19.7405	8.87013e-06	4.00329e-05
MIR1_Amn	0.183016	4.42865	19.711	9.00808e-06	4.05228e-05
L1P2	0.237985	4.26709	19.5995	9.5495e-06	4.27545e-05
HERVIP10B3-int	0.299965	2.54736	19.5563	9.76795e-06	4.36453e-05
LTR106_Mam	0.337673	0.469152	19.5264	9.92196e-06	4.42782e-05
MER68B	0.294273	1.50041	19.5224	9.94244e-06	4.43475e-05
MLT2C2	0.278851	2.03996	19.4933	1.00952e-05	4.48838e-05
Arthur1C	0.26821	1.08668	19.4666	1.02377e-05	4.54721e-05
LTR56	0.213291	1.57313	19.3373	1.09545e-05	4.83208e-05
THE1A-int	0.179521	4.04012	19.3111	1.1106e-05	4.89525e-05
LTR16D	0.257449	1.88967	19.2996	1.11728e-05	4.91987e-05
LTR86C	0.49358	-1.76325	19.2279	1.16006e-05	5.08702e-05
Charlie1a	0.112851	4.76827	19.2178	1.16618e-05	5.10886e-05
LTR31	0.289457	0.310329	19.0952	1.24355e-05	5.40814e-05
LTR40A1	0.234224	0.876603	19.058	1.26805e-05	5.50556e-05
L1PB4	0.188742	5.19896	19.0167	1.29579e-05	5.6203e-05
L1M2	0.182961	5.03747	18.9836	1.31844e-05	5.70613e-05
HERV9NC-int	0.295054	2.20824	18.9404	1.34865e-05	5.82e-05
MER31-int	0.171541	3.27868	18.9164	1.36572e-05	5.89001e-05
L1MDa	0.177993	5.63895	18.9077	1.37197e-05	5.91209e-05
Arthur1	0.183773	2.32817	18.8952	1.38097e-05	5.94753e-05
MER44C	0.221518	2.45283	18.8647	1.40324e-05	6.0309e-05
Tigger16a	0.223213	1.56905	18.854	1.41115e-05	6.06343e-05
MER39B	0.26413	2.8592	18.8386	1.42259e-05	6.10528e-05
MER21B	0.15803	3.50077	18.8196	1.43679e-05	6.1574e-05
MER2	0.170932	4.29975	18.7825	1.46507e-05	6.2666e-05
Charlie4a	0.183618	3.29475	18.7691	1.47538e-05	6.30618e-05
MER89-int	0.347241	1.51417	18.6796	1.54625e-05	6.56212e-05
L1PA2	0.182439	4.82814	18.4237	1.76843e-05	7.39244e-05
ERVL-E-int	0.186431	5.8223	18.4222	1.76986e-05	7.39552e-05
ERV24B_Prim-int	0.249207	1.46733	18.3862	1.80363e-05	7.52085e-05
Charlie29a	0.221083	1.28285	18.3763	1.81297e-05	7.55246e-05
MER41E	0.219912	0.861957	18.3626	1.82605e-05	7.59844e-05
AluYg6	0.350648	-0.805523	18.2899	1.89711e-05	7.85219e-05
L1MA5A	0.212344	3.75765	18.2235	1.96437e-05	8.09877e-05
MLT1H-int	0.195529	1.19835	18.2074	1.98108e-05	8.1583e-05
MER66C	0.298721	-0.180282	18.2008	1.988e-05	8.18494e-05
LTR45	0.374009	-1.36962	18.1805	2.00924e-05	8.26666e-05
AluSg	0.138411	6.49532	18.0347	2.1692e-05	8.87996e-05
Tigger4b	0.264223	2.63982	17.9835	2.22824e-05	9.10083e-05
MER70A	0.221848	1.27185	17.9237	2.2994e-05	9.35948e-05
MLT1E3	0.299601	3.3791	17.8293	2.41637e-05	9.78007e-05
L1ME2	0.153147	5.48375	17.8201	2.42808e-05	9.82302e-05
SVA_E	0.34049	2.46552	17.7889	2.46825e-05	9.95857e-05
Charlie7a	0.229056	1.097	17.7043	2.5804e-05	0.000103737
LTR82B	0.227071	1.80428	17.6403	2.66868e-05	0.000106878
MER41-int	0.171908	3.9303	17.5888	2.74202e-05	0.000109473
L1M5	0.250547	7.71561	17.5511	2.7969e-05	0.00011149
MamGypLTR1b	0.304127	3.10513	17.4481	2.95255e-05	0.000116915
HAL1M8	0.197748	3.46612	17.3264	3.14783e-05	0.000124072
LTR43	0.328749	1.68199	17.3051	3.18338e-05	0.00012528
MER4A1	0.160254	3.18203	17.2943	3.20151e-05	0.000125938
MER77	0.158925	2.98289	17.2361	3.30101e-05	0.000129301
L1MD1	0.127717	5.0023	17.1725	3.41344e-05	0.000133193
Charlie5	0.200119	3.08762	17.1212	3.50687e-05	0.000136275
LTR54B	0.260027	2.06608	17.0417	3.65675e-05	0.000141395
LTR102_Mam	0.379435	1.877	17.0367	3.66638e-05	0.000141675
MLT1E2-int	0.407094	-1.10963	16.9007	3.93874e-05	0.000151546
MER4C	0.258783	1.65126	16.8663	4.01064e-05	0.000153849
MER41G	0.321606	-0.934137	16.6827	4.41822e-05	0.000167584
MSTA1	0.226263	0.897422	16.6795	4.42578e-05	0.000167835
HUERS-P3-int	0.180656	2.75021	16.593	4.63228e-05	0.000174594
Tigger3	0.266272	3.39659	16.5232	4.80575e-05	0.000180601
HAL1ME	0.165648	3.94463	16.4126	5.09466e-05	0.000190301
LTR16A	0.157988	3.7362	16.3495	5.26708e-05	0.00019621
AluSc	0.143966	6.05869	16.3159	5.36128e-05	0.000199429
AluY	0.169439	7.72284	16.3102	5.37748e-05	0.00019999
HERVL-int	0.206875	4.66702	16.234	5.59796e-05	0.000207169
Tigger12c	0.238574	0.253848	16.2187	5.64351e-05	0.000208628
LTR7	0.250711	3.86168	16.1563	5.83239e-05	0.000214813
Tigger9b	0.255285	2.00082	16.1044	5.99459e-05	0.000220379
MER94B	0.281644	-0.171224	16.0088	6.30474e-05	0.000230646
LTR9B	0.181578	1.2672	15.8999	6.67813e-05	0.000242229
Tigger3d	0.323442	1.3588	15.8907	6.71082e-05	0.000243317
Charlie22a	0.210281	1.32345	15.7793	7.11777e-05	0.000255897
CR1-16_AMi	0.416812	-1.77429	15.7026	7.41236e-05	0.000264736
L2-3_Crp	0.211691	1.4409	15.5614	7.98687e-05	0.000282775
MER74B	0.232952	2.78655	15.5539	8.01846e-05	0.000283781
Tigger6a	0.190415	1.95009	15.4778	8.3482e-05	0.000294578
LTR3	0.407611	-2.58065	15.4756	8.35783e-05	0.000294849
LTR45B	0.230836	1.8518	15.4221	8.5975e-05	0.000302126
L1ME2z	0.185561	4.49371	15.3658	8.85787e-05	0.000309758
AluYe5	0.22308	1.0013	15.3588	8.89064e-05	0.000310782
MSTB1	0.194029	4.38465	15.3088	9.12892e-05	0.000318119
LTR7Y	0.586705	2.67826	15.2846	9.24688e-05	0.000321561
L1MEg2	0.214091	0.848192	15.2632	9.35208e-05	0.000324507
MER5C1	0.275191	-1.13768	14.9714	0.000109152	0.000373539
MER104	0.204489	1.7025	14.9538	0.000110179	0.000376477
LTR26	0.182832	2.65343	14.878	0.000114695	0.000390272
LTR1B	0.230529	0.837855	14.8217	0.000118168	0.000400885
L1MEb	0.171633	2.68815	14.5532	0.000136254	0.000455165
LTR45C	0.219091	0.807367	14.4772	0.000141868	0.000471455
HERVL40-int	0.172196	2.39661	14.4758	0.000141972	0.000471713
LTR5_Hs	0.156378	3.88438	14.3208	0.000154155	0.000507861
Tigger3b	0.192096	5.50139	14.2616	0.000159076	0.000521961
LTR33A_	0.170284	1.82149	14.2472	0.0001603	0.000525306
LTR41B	0.197951	2.32074	14.0832	0.000174904	0.000569103
LTR71A	0.288514	-0.00310357	14.0818	0.00017503	0.00056941
MER97d	0.544521	-2.84592	13.9662	0.000186127	0.000602886
MLT1J	0.109767	5.58222	13.9508	0.000187656	0.000607291
MSTC-int	0.230981	1.18762	13.9467	0.000188064	0.000608282
MER34	0.156076	2.16833	13.8687	0.000196041	0.000631347
MIR3	0.164535	7.59876	13.8132	0.000201912	0.000648739
L1M3a	-0.240083	1.49181	13.8013	0.00020319	0.000652729
MER83B-int	0.393969	1.00966	13.7913	0.000204278	0.000655871
L1ME3E	0.17312	4.07344	13.6298	0.000222622	0.00070817
MER4A	0.110986	2.5519	13.594	0.000226914	0.00072029
Charlie8	0.290574	3.61942	13.4756	0.000241686	0.000763797
MER57A1	0.171605	1.86748	13.3604	0.000256999	0.000807634
HERVH48-int	0.202428	2.63013	13.2886	0.000267028	0.000835343
AluYf1	0.178373	2.18619	13.2306	0.000275411	0.000858718
AluSx4	0.124337	4.44897	13.1609	0.000285853	0.000887725
MER121	0.400261	1.79117	13.1443	0.000288394	0.000894685
AluYc3	0.263684	-0.277177	13.0661	0.000300681	0.000929106
AluYc	0.170955	2.7791	13.0408	0.000304772	0.000940285
MER117	0.178325	2.2323	13.0211	0.000308004	0.00094926
HUERS-P1-int	0.17745	2.23199	12.9577	0.000318605	0.000978417
MER66B	0.189242	2.1433	12.8907	0.000330219	0.00101114
FRAM	0.162947	3.98671	12.868	0.000334255	0.00102105
Tigger5	0.228409	-0.199801	12.7561	0.000354856	0.00107701
L1PB2	0.200452	3.17219	12.7432	0.000357302	0.00108278
HERVK22-int	0.31511	3.0789	12.7002	0.000365621	0.00110533
MER88	0.430192	-1.24376	12.6923	0.000367159	0.00110927
LTR22C	0.331453	0.0202016	12.5687	0.000392255	0.00117696
LTR17	0.183286	2.62147	12.4258	0.000423452	0.00126128
LTR42	0.216687	2.85942	12.4045	0.000428297	0.00127392
MLT1H2-int	0.261396	-0.329923	12.3623	0.000438082	0.00130053
SVA_D	0.182789	5.64119	12.3578	0.000439153	0.00130328
LTR90A	0.235149	-0.49773	12.2946	0.000454266	0.00134147
MSTA-int	0.175413	5.60638	12.0647	0.00051386	0.00149917
MLT1A0-int	0.175018	1.95889	12.0367	0.00052163	0.00152011
HERVK3-int	0.250765	3.45674	11.97	0.000540649	0.00156839
MLT1C-int	0.30937	1.12459	11.6894	0.00062857	0.00179669
MamGypLTR3	0.237908	-0.12339	11.6322	0.000648187	0.00184716
LTR12_	0.150487	1.43892	11.6088	0.000656419	0.00186824
ORSL-2a	0.287322	-1.49456	11.5346	0.000683132	0.00193528
LTR52	0.180544	0.991106	11.5046	0.000694255	0.00196346
MER52C	0.240133	4.07633	11.4698	0.000707372	0.00199614
LTR33	0.0981125	4.92788	11.394	0.000736814	0.00206686
AluYa5	0.240749	1.80889	11.3651	0.000748383	0.00209603
MER52-int	0.233096	0.780431	11.3247	0.000764824	0.00213741
MLT1G3-int	0.233139	0.335546	11.3097	0.000771026	0.00215138
LTR33C	0.136839	1.95048	11.2957	0.000776888	0.00216605
MER91A	0.12815	2.97781	11.2447	0.00079852	0.00221912
MER90	0.164542	0.93212	11.218	0.00081007	0.00224738
Eulor9A	0.438742	-0.0306573	11.2128	0.00081236	0.00225304
LTR1C1	0.233072	-0.304143	11.2045	0.000815997	0.00226207
MER58C	0.18184	1.3889	11.1501	0.000840294	0.00232189
MER106A	0.125061	2.06529	11.1233	0.00085252	0.00235096
Chap1_Mam	0.197216	0.373554	11.0112	0.000905627	0.00248441
L1PA17	0.143437	4.58817	11.0086	0.000906914	0.00248732
LTR10B	0.356405	0.536903	10.9387	0.000941773	0.00257058
LTR26C	0.297708	-0.593234	10.9016	0.000960824	0.0026182
L1P5	0.309889	-1.77523	10.7939	0.00101834	0.00275898
MLT1J1-int	0.204929	1.19342	10.7112	0.00106491	0.00286739
MER72B	0.245152	-0.48012	10.6802	0.00108288	0.00291052
AluYd8	0.500557	-2.73953	10.6674	0.0010904	0.00292767
MER4B	0.152548	2.47804	10.6644	0.00109215	0.00293192
MER45A	0.10428	3.7191	10.6473	0.00110234	0.00295705
L1P4d	0.375957	-0.997887	10.6339	0.00111031	0.0029762
LTR81B	0.179825	1.67623	10.6014	0.00113004	0.00302324
MSTB2-int	0.230507	-0.0890703	10.5847	0.00114028	0.00304835
HERVIP10FH-int	0.165052	1.58871	10.5315	0.00117355	0.00312562
CR1_Mam	0.155748	1.25481	10.4585	0.00122084	0.00323764
HERVK14C-int	-0.369066	-0.969942	10.4391	0.00123376	0.00326947
LTR91	0.335439	-2.17033	10.4314	0.00123891	0.0032807
L1MEc	0.136002	6.5216	10.3903	0.0012668	0.00334846
MER53	0.115843	2.70604	10.3249	0.00131248	0.00345864
CR1-12_AMi	0.213678	-1.03079	10.3223	0.00131431	0.00346296
MER66A	0.238057	-0.411953	10.2058	0.00139996	0.00366547
HERV35I-int	0.20541	0.941628	10.1395	0.00145124	0.0037848
Charlie25	0.14978	1.3995	10.1009	0.00148193	0.00385922
ORSL-2b	0.163493	0.130228	10.0815	0.00149768	0.0038957
MER63C	0.14545	1.20305	10.0335	0.0015372	0.00399096
MER47C	0.250129	-1.07184	10.0291	0.00154088	0.0039988
LTR25-int	0.211138	2.21719	10.0169	0.00155112	0.00402014
MER83C	0.312033	-1.71824	9.98991	0.001574	0.00407295
CR1-3_Croc	0.198279	0.449653	9.96848	0.00159243	0.00410996
BLACKJACK	0.178215	1.23843	9.85858	0.00169042	0.00433352
Ricksha_b	0.222958	-0.20289	9.81066	0.00173503	0.00443331
THE1D-int	-0.118363	3.63616	9.78407	0.0017603	0.00449019
MER34-int	0.196078	1.51925	9.70075	0.00184193	0.00467513
MER83A-int	0.2888	-1.6726	9.63073	0.00191349	0.00483893
LTR16D1	0.178335	1.7967	9.54316	0.00200696	0.00504684
HERV1_LTRa	-0.299375	-1.49996	9.52942	0.00202204	0.00508118
PABL_B-int	0.171433	2.56718	9.50262	0.00205179	0.00514511
LTR68	0.270893	-0.801743	9.48507	0.00207151	0.00519311
LTR1A1	0.210101	0.952872	9.46292	0.00209667	0.00524811
Ricksha	0.24663	1.58898	9.43519	0.00212861	0.0053184
LTR41C	0.14409	0.727195	9.42917	0.00213561	0.00533486
ORSL	0.12062	1.15036	9.42876	0.00213609	0.00533486
HERVL32-int	0.376652	-2.14359	9.42263	0.00214324	0.00534914
Charlie17a	0.208708	0.821086	9.30778	0.00228183	0.00566334
LTR82A	0.160611	1.49352	9.22328	0.00238957	0.00589921
X9_LINE	0.226087	-0.98947	9.17807	0.00244932	0.00602316
Charlie3	0.208963	0.468702	9.08292	0.00258007	0.00632127
LTR44	0.266484	-0.338209	9.03699	0.0026457	0.00646527
LTR13_	0.171849	0.261038	9.00091	0.00269845	0.00657623
MamTip2	0.111869	3.40434	8.99239	0.00271106	0.00660158
MER61E	0.21394	3.21382	8.99079	0.00271343	0.00660466
PRIMA4_LTR	-0.1821	1.35921	8.98595	0.00272063	0.00662039
Charlie18a	0.128762	2.68598	8.97113	0.00274279	0.00666886
LTR1C3	0.30746	-0.592762	8.92289	0.00281618	0.00682325
L1MB1	0.114422	4.84162	8.81987	0.00297968	0.00717357
HSMAR2	0.120245	3.71123	8.81115	0.00299395	0.00720237
Zaphod	0.138435	2.70288	8.76029	0.0030786	0.00738418
LTR37A	0.194153	2.64191	8.72146	0.00314486	0.00752449
MER57B2	0.165976	1.63664	8.72124	0.00314524	0.00752449
UCON29	0.307337	-2.0713	8.66681	0.00324059	0.00773545
L1MA4A	0.139016	5.07043	8.58129	0.00339635	0.00806004
HERVIP10F-int	0.215787	0.315016	8.58053	0.00339777	0.00806233
LTR40c	0.140804	0.58416	8.35245	0.00385169	0.00899296
LTR55	0.162144	-0.112728	8.30618	0.00395104	0.0091914
MER113	0.126663	2.8113	8.30115	0.003962	0.0092145
MER31A	0.164719	3.89166	8.25332	0.00406774	0.00942253
MER92B	0.158192	1.69486	8.24249	0.00409209	0.00946914
L1M8	0.187573	1.51888	8.19409	0.00420271	0.00969383
MADE1	0.112567	1.03794	8.18468	0.00422455	0.00973543
LTR83	0.159805	0.662215	8.142	0.00432516	0.00993535
MER83	0.136722	0.543559	8.13281	0.00434712	0.00998067
MER6	-0.145623	1.28088	8.11487	0.00439036	0.0100619
ERVL47-int	0.22899	2.52985	8.05078	0.0045484	0.0103697
Tigger17a	0.124722	3.81035	8.04433	0.00456464	0.0104054
LTR46-int	0.249131	-0.133714	8.03272	0.00459397	0.0104616
LTR18C	0.183838	-0.969269	7.89522	0.00495656	0.0112062
LTR22B	0.26271	-1.0691	7.8938	0.00496045	0.0112136
Charlie23a	0.127162	1.0228	7.85852	0.00505818	0.0114014
AluYh7	0.324129	-2.32725	7.85117	0.00507878	0.0114401
MLT1J-int	0.120096	2.11359	7.76953	0.00531349	0.0119065
Cheshire	0.147449	2.04924	7.75923	0.00534388	0.0119671
LTR29	0.128459	1.92876	7.75777	0.0053482	0.0119753
LTR38A1	0.210139	-0.199639	7.71835	0.00546624	0.0122167
LTR46	0.224847	0.167308	7.62149	0.00576768	0.012801
Tigger5b	0.108391	1.42061	7.56753	0.00594291	0.0131379
MamRep4096	0.160057	1.20543	7.43119	0.00641029	0.0140481
Charlie17b	0.137163	0.953166	7.32469	0.00680137	0.0148163
LTR47B3	0.218469	1.4078	7.27536	0.0069907	0.01519
Alu	0.141628	0.649341	7.25243	0.00708049	0.0153553
AluSq10	0.127022	1.67061	7.03397	0.00799778	0.0170903
PRIMA41-int	0.229007	1.60853	7.01875	0.00806607	0.0172177
MamRep1894	0.224061	-0.330823	6.97334	0.00827328	0.0175971
LTR22B1	0.226152	-1.7987	6.93769	0.0084398	0.0179088
MER34B	0.129521	1.18402	6.93303	0.00846184	0.0179514
LTR26B	0.272556	-0.844062	6.91635	0.0085411	0.0181024
LTR81A	0.181108	0.880206	6.88896	0.00867295	0.0183363
L1P3	0.141988	4.52665	6.87691	0.00873163	0.0184516
Charlie10	0.15148	0.480206	6.87461	0.00874287	0.0184687
MER110	0.189701	-0.39824	6.81	0.00906489	0.0190727
L1M3	0.0892348	4.10434	6.74731	0.00938894	0.0196755
MER92C	0.209524	-0.697576	6.7419	0.00941745	0.0197288
LTR9A1	0.187067	0.947113	6.73995	0.00942774	0.0197437
LTR76	0.125267	0.752524	6.65981	0.00986114	0.0205669
UCON55	0.303673	-1.44691	6.64556	0.00994032	0.0207176
MER73	0.272764	-0.538162	6.63564	0.0099958	0.0208163
MER107	0.179369	-0.772364	6.63086	0.0100227	0.0208698
LTR43B	0.260698	1.1198	6.61547	0.0101097	0.0210289
MER41C	-0.254005	2.7098	6.59525	0.0102251	0.0212542
LTR48B	0.208909	4.65925	6.44829	0.0111059	0.022844
MLT2B3	0.101245	4.46587	6.43562	0.0111854	0.0229865
LTR53	0.109322	1.18548	6.35408	0.0117112	0.0239543
HERVL66-int	0.326904	-2.43573	6.32536	0.0119023	0.0242981
MER68-int	0.173194	-0.666225	6.29586	0.012102	0.0246524
HERVK13-int	0.277553	2.87131	6.28293	0.0121906	0.024802
MLT1G	0.124962	3.00127	6.19646	0.0128006	0.0259018
LTR81C	0.136748	0.911263	6.18294	0.0128988	0.0260799
AluYi6_4d	0.27827	-2.12928	6.12964	0.0132934	0.0267631
MER61B	0.161864	-0.352026	6.11047	0.0134383	0.0270002
LTR38C	0.148597	-0.375893	6.10107	0.01351	0.027123
L1P4	0.138146	3.19258	6.09792	0.0135341	0.0271561
LTR87	0.116541	1.76878	6.02031	0.0141422	0.028256
L1M3c	0.151772	1.76666	6.00875	0.0142351	0.0284259
MER61D	0.113998	0.514177	6.00621	0.0142556	0.0284572
UCON132b	0.165618	-0.895736	6.00503	0.0142652	0.0284732
LTR16D2	0.186206	-1.24209	5.96339	0.0146059	0.0290755
L1HS	0.201086	2.78657	5.93133	0.014874	0.0295393
LTR16B	-0.191342	2.76154	5.9312	0.0148751	0.0295393
HERVE-int	0.152815	3.6236	5.87663	0.0153431	0.0303644
MER97b	-0.160313	1.41347	5.8569	0.0155161	0.0306423
LTR36	0.20954	2.34971	5.8286	0.0157677	0.0310981
MLT1-int	-0.331506	-1.38647	5.82458	0.0158038	0.0311556
MER91C	0.148203	0.239681	5.79511	0.0160708	0.0316194
LTR26E	0.209129	-1.01025	5.79279	0.016092	0.0316542
MER110A	0.138836	0.558434	5.77972	0.0162122	0.0318556
MLT1K-int	0.221932	-1.46026	5.74036	0.0165794	0.0324845
AmnSINE1	0.1024	1.22814	5.70236	0.0169421	0.0331047
L1MCa	0.0768339	5.39742	5.69379	0.017025	0.0332321
Tigger2a	0.0818761	2.43553	5.69091	0.017053	0.0332707
MER87	0.130934	1.38355	5.65169	0.0174385	0.0339157
LTR75_1	0.20965	-1.18043	5.64621	0.0174931	0.0340034
Tigger20a	0.139266	1.03528	5.62842	0.0176716	0.0343205
LTR30	0.155575	2.59775	5.62547	0.0177013	0.0343559
LTR10B2	0.236646	-2.01751	5.60579	0.0179013	0.0347064
MER47A	0.11339	1.95177	5.55494	0.0184286	0.0355635
MLT1E1A-int	-0.194895	-0.741787	5.54851	0.0184965	0.0356828
Looper	0.200168	0.209655	5.456	0.0195013	0.0373959
MER6B	0.192137	-1.22049	5.4428	0.0196492	0.0376312
LTR103b_Mam	0.164249	-0.917668	5.44098	0.0196697	0.0376624
HERVS71-int	0.164958	3.05842	5.39083	0.0202429	0.0386196
LTR64	0.104078	1.17527	5.38624	0.0202961	0.0387133
LTR12F	0.107081	1.52128	5.35775	0.0206304	0.0392461
LTR27B	-0.111848	0.617351	5.34208	0.0208166	0.0395333
AluYe6	0.239275	-1.60909	5.32806	0.0209848	0.0397936
MER70B	0.17782	-0.486821	5.26867	0.0217126	0.0410046
MER51C	0.0982335	1.37994	5.21351	0.022412	0.0421522
MER50-int	0.150883	1.81503	5.2023	0.022557	0.0423937
MER45C	0.134244	1.04565	5.19659	0.0226312	0.042511
Charlie26a	0.167563	-0.425395	5.1955	0.0226454	0.0425287
L1MA9	0.0696189	5.58719	5.16329	0.0230691	0.0432293
MER11B	0.0634296	2.75782	5.11358	0.0237392	0.0443136
LTR10E	0.144686	0.713593	5.09941	0.0239339	0.0446537
Arthur1A	0.103149	1.12794	5.05409	0.0245679	0.0457081
MER31B	0.0851458	1.96693	5.04926	0.0246365	0.0458119
MamRep137	0.092641	2.35865	5.0299	0.0249133	0.0462738
LTR28	0.240204	-2.33358	5.029	0.0249263	0.0462932
L1PA15-16	0.157709	2.9242	4.98895	0.0255096	0.047259
MLT1H1-int	0.239369	-0.470404	4.95706	0.0259844	0.0480442
MER51E	0.141612	1.24766	4.90338	0.0268041	0.0493207
MER50C	0.221684	-1.72109	4.88329	0.0271179	0.0498264
MER47B	0.132976	0.496987	4.87473	0.0272526	0.0500483
LTR14B	0.118627	0.841549	4.84346	0.0277511	0.0508232
MamGypsy2-I	0.103995	1.05299	4.79203	0.0285916	0.0522025
L1M3e	0.209894	0.857447	4.74106	0.0294509	0.0535966
SVA_A	0.087406	2.15093	4.72805	0.0296745	0.0539652
LTR41	0.0958421	2.8138	4.69092	0.0303225	0.0549317
HERV30-int	-0.225595	-0.597718	4.57631	0.0324169	0.0583016
LTR16B1	0.0789361	2.02574	4.49171	0.0340596	0.0608591
L1P4e	0.293365	-1.91764	4.48411	0.0342114	0.0611059
MLT1D-int	0.136074	1.30201	4.45355	0.0348288	0.0620849
L1MDb	0.217059	1.13159	4.43584	0.0351919	0.0626387
LTR103_Mam	0.148877	-0.56035	4.39502	0.0360441	0.0639018
Tigger12A	0.216992	-1.69184	4.35297	0.0369446	0.0653107
LTR108a_Mam	-0.125901	-0.0352376	4.34101	0.0372049	0.0657062
L1M	0.137627	-0.737488	4.29991	0.0381143	0.0670612
L1MEj	0.095478	2.8464	4.29732	0.0381726	0.0671496
Tigger19b	0.0841405	2.23523	4.29717	0.0381758	0.0671496
MLT1N2-int	0.20893	-1.64006	4.29258	0.0382791	0.0672916
Charlie4z	0.0734159	3.65911	4.2835	0.038484	0.0675722
MER57C1	0.195749	-1.6732	4.27628	0.0386478	0.0678129
L1M3de	-0.191112	-0.0489163	4.24468	0.0393734	0.0689247
MER105	0.201626	-1.71615	4.23174	0.0396748	0.0693573
MLT1J2-int	0.129281	-0.110807	4.20485	0.0403085	0.070321
MSTD-int	0.102261	2.00826	4.16278	0.0413216	0.0718927
LTR5A	-0.0922615	2.01898	4.14015	0.0418774	0.0727536
LTR22E	0.182754	0.530098	4.12869	0.0421619	0.0731912
MER70C	0.151105	-1.28534	4.08277	0.0433226	0.0748652
HERVL74-int	0.178051	4.70933	4.07696	0.0434718	0.0750724
L1P4b	-0.210975	-0.201758	4.06935	0.0436681	0.0753607
LTR12D	0.0951278	2.05888	4.03672	0.0445204	0.0766395
AluYk2	0.141507	0.234769	4.01834	0.0450079	0.0773525
MER50B	0.112707	1.71578	4.01071	0.045212	0.0776585
MLT1G1-int	0.142268	1.56773	3.97733	0.0461167	0.078993
LTR2752	0.12896	-0.376994	3.93963	0.0471611	0.0805433
AluYk4	0.137875	0.931215	3.92856	0.0474726	0.0810058
LTR32	0.136399	2.03343	3.922	0.0476583	0.0812994
MLT1G1	0.0682884	3.7087	3.9151	0.0478541	0.0816102
ERV3-16A3_LTR	-0.144808	3.26173	3.90238	0.0482179	0.0821758
Charlie2b	0.0649069	3.40342	3.8865	0.0486759	0.0828461
MER76-int	0.206223	-1.67833	3.82974	0.0503509	0.0854211
X6B_LINE	0.138818	-0.75495	3.82251	0.0505683	0.0857008
MER57E1	0.125838	-0.00598529	3.7767	0.0519711	0.0878207
MER67A	0.104711	-0.156815	3.76091	0.052464	0.088545
MER34C_	0.0896406	1.24736	3.75271	0.052722	0.0888967
Charlie19a	0.136396	1.41145	3.72463	0.0536156	0.0901726
L1P1	0.156607	3.88619	3.71618	0.0538876	0.0905724
HERVK-int	0.141297	4.14932	3.69789	0.0544814	0.0914332
THE1-int	0.146863	-1.30099	3.67718	0.0551619	0.0924455
MamGypsy2-LTR	0.155206	-1.22998	3.64382	0.0562777	0.094034
MLT1A1-int	0.104116	0.966023	3.55499	0.0593666	0.0983375
Kanga11a	0.110879	0.42691	3.52651	0.0603946	0.0998333
LTR10D	0.230853	1.48789	3.52535	0.0604371	0.0998944
LFSINE_Vert	0.0818335	1.24199	3.50178	0.061303	0.101176
LTR15	0.115018	1.21435	3.44674	0.0633768	0.10411
MamGyp-int	0.160215	3.25881	3.39993	0.0651994	0.106664
SVA_F	0.110996	3.28078	3.36049	0.0667783	0.108899
L5	0.129774	0.475431	3.32395	0.0682775	0.111011
LTR38	0.150567	-1.18366	3.3171	0.0685628	0.111434
MER89	0.0869144	2.69845	3.30147	0.0692179	0.112427
AluYk11	0.165935	-1.34637	3.29008	0.0696995	0.113097
HERVL18-int	0.114126	2.4707	3.25504	0.0712042	0.115173
MLT1F-int	0.103196	1.25454	3.20816	0.073272	0.117975
MLT1B-int	0.0677061	2.24991	3.20468	0.073428	0.118205
MER83B	0.148271	2.05677	3.20152	0.0735699	0.118402
Tigger17b	0.251809	0.218435	3.18984	0.0740975	0.119144
MLT1E1-int	0.401355	0.405098	3.1728	0.0748739	0.120221
LTR6B	0.107711	1.34025	3.16944	0.0750283	0.120446
LTR81	0.189373	-2.50295	3.12379	0.077157	0.123355
SVA_C	0.118299	2.34392	3.10548	0.0780292	0.12456
PRIMA4-int	-0.0963137	2.78395	3.05158	0.0806585	0.128073
LTR12B	0.190866	-0.734475	3.01269	0.0826152	0.130636
LTR27D	0.42173	-2.25924	3.00324	0.0830982	0.131238
HERVE_a-int	0.188916	3.16503	2.99803	0.0833657	0.131591
MER85	0.176291	2.80266	2.9854	0.0840183	0.132492
MER76	0.119671	1.68767	2.96187	0.0852495	0.134209
LTR23-int	0.159821	-1.94786	2.95456	0.0856356	0.134711
Kanga2_a	0.113695	1.01352	2.93468	0.0866958	0.136187
L1MEi	-0.14188	4.4461	2.81012	0.0936716	0.145475
LTR47A	0.0688649	1.25897	2.79204	0.0947334	0.146882
MamGypLTR1a	0.0827685	0.900974	2.77028	0.0960293	0.148491
MER97c	0.0951809	-0.263904	2.76929	0.0960887	0.148521
MER46C	0.0621013	2.01887	2.766	0.0962866	0.148776
Kanga1a	0.0944258	0.996251	2.73189	0.0983626	0.151513
Tigger2b_Pri	0.0791935	2.90445	2.68401	0.10136	0.155516
MLT2B5	0.160892	-1.16824	2.68052	0.101583	0.155817
LTR2C	0.0928964	1.48011	2.61125	0.106108	0.161871
LTR26D	-0.156908	-0.0747552	2.51643	0.112665	0.170396
MER106B	0.0854013	0.128617	2.46346	0.116522	0.175518
LTR90B	0.113641	-1.37833	2.44792	0.117681	0.176951
L1PA12	0.0954406	4.45651	2.36529	0.124061	0.18493
LTR86A1	0.0890274	-0.368854	2.34794	0.125448	0.186626
HERV-Fc1-int	-0.195347	1.14924	2.34665	0.125552	0.186719
AluYh9	0.182681	-2.01699	2.33038	0.126871	0.188386
MamGypLTR1d	0.0767581	0.93742	2.30392	0.129048	0.191061
L1P4a	0.111356	2.72783	2.287	0.130462	0.192916
AluYb9	0.20452	-2.43042	2.27699	0.131307	0.193989
HERV-Fc1_LTR1	-0.266008	-2.81504	2.26282	0.132513	0.195497
L4_B_Mam	0.102028	2.32172	2.23342	0.135054	0.198674
MamTip3	0.0846101	0.377226	2.21543	0.136637	0.20064
Charlie10b	0.13214	-1.77207	2.18212	0.139622	0.204304
MER34C2	0.0789505	1.44915	2.15912	0.141726	0.206994
ERV24_Prim-int	0.100594	-0.744274	2.14842	0.142717	0.208227
Charlie17	-0.0968368	1.70033	2.13977	0.143523	0.209141
LTR9C	0.13727	-1.69551	2.12894	0.144541	0.210333
LTR37-int	0.0866348	1.31305	1.99895	0.157408	0.226011
LTR77	0.148543	-0.403763	1.99817	0.15749	0.226092
LTR27C	0.115498	0.389415	1.98832	0.158517	0.22733
Mam_R4	0.0720357	0.909024	1.97566	0.159848	0.229001
L1MA1	0.106596	4.14984	1.97227	0.160207	0.229386
MER67B	0.0608138	1.68576	1.89934	0.168153	0.238741
MER6A	0.0622027	1.34499	1.89274	0.168893	0.239546
MADE2	0.0648283	0.639362	1.89185	0.168994	0.23964
LTR75B	0.0865511	-0.705395	1.86887	0.171604	0.242777
LTR53-int	0.100171	2.26703	1.83879	0.175093	0.246893
L1M2a	0.0613544	3.68931	1.83795	0.175191	0.247013
LTR66	0.0827345	0.248543	1.83683	0.175323	0.247114
PrimLTR79	0.0809508	-0.0953	1.83675	0.175332	0.247114
MER99	0.125941	-1.25173	1.82829	0.176329	0.248402
Charlie14a	0.134977	-1.77233	1.82644	0.176549	0.248634
L1MB2	0.0446296	5.04583	1.81837	0.177507	0.249767
LTR84a	0.0912164	-0.546836	1.73879	0.187292	0.261285
MER84	0.077271	-0.519423	1.67287	0.195874	0.27156
LTR48	-0.0601292	2.29139	1.67021	0.196231	0.271992
LTR22C0	0.133522	-1.91624	1.65933	0.197693	0.273764
HERVK11-int	-0.10882	1.31758	1.62249	0.202745	0.279486
L1MA10	0.0585368	2.71281	1.61677	0.203543	0.280257
MARNA	0.0478763	3.46915	1.61113	0.204332	0.28109
LTR47A2	-0.0775172	-0.75668	1.59204	0.207035	0.284154
MST-int	0.064053	0.247942	1.57709	0.209181	0.28655
X8_LINE	0.149877	-3.01232	1.55335	0.212642	0.290648
LTR39-int	0.100555	-1.5113	1.55277	0.212727	0.290742
L1MCc	0.0566385	3.29967	1.54363	0.214078	0.292243
LTR59	0.105581	-1.89118	1.53583	0.21524	0.293616
L1M3b	-0.0594763	1.79599	1.50934	0.21924	0.298166
MER9a1	0.146301	0.511092	1.49013	0.222196	0.301453
Zaphod3	0.0590457	1.47597	1.48497	0.222999	0.302359
MER92-int	0.0739895	0.636969	1.41638	0.234	0.314728
LTR85b	0.0580534	1.15257	1.40119	0.236525	0.317456
MER70-int	-0.039217	2.11705	1.39271	0.237948	0.318937
UCON8	0.144439	-2.57486	1.36371	0.242896	0.324525
MER87B	0.0628375	-0.186706	1.35564	0.244295	0.326176
MLT1E	0.0567452	0.469532	1.34332	0.246449	0.328514
MER11C	0.0595738	4.07838	1.31089	0.252234	0.334854
Penelope1_Vert	0.0900615	-1.86114	1.29499	0.25513	0.338074
MSTB2	0.0471134	2.23168	1.29185	0.255707	0.338613
LTR70	0.134335	-1.85132	1.26796	0.260149	0.343303
X7A_LINE	0.0898055	-0.726654	1.25993	0.261664	0.344921
LTR4	-0.0942938	1.52067	1.24098	0.265282	0.348715
X6A_LINE	0.0881107	-1.35695	1.22802	0.267793	0.351191
MER97a	0.0592028	0.292505	1.22499	0.268385	0.351798
LTR21C	-0.18556	-2.42053	1.20583	0.27216	0.35577
Tigger12	0.0793825	0.168782	1.18438	0.276465	0.360481
FordPrefect_a	0.126716	0.260081	1.15736	0.282014	0.366649
LTR73	0.052728	0.31272	1.14987	0.283577	0.368307
HERV9N-int	0.152616	0.280108	1.08133	0.298401	0.384247
LTR1E	-0.0633033	0.77397	1.03689	0.308546	0.395152
MLT1F2-int	0.0761566	1.1595	1.03193	0.309707	0.396355
HERV1_I-int	0.0977272	1.32906	1.02995	0.310171	0.396837
MER75B	-0.124566	-2.05747	1.02619	0.311054	0.397768
HSMAR1	0.058358	1.50971	1.01841	0.312897	0.39981
LTR60	0.123176	-1.79218	1.00577	0.315918	0.402804
PABL_A-int	0.094249	-0.0684021	0.985159	0.320928	0.40766
LTR1F	-0.0728341	-1.30775	0.96297	0.32644	0.413062
Tigger10	0.0519992	0.811166	0.955602	0.328298	0.414845
LTR88a	0.0556515	0.0651879	0.952642	0.329048	0.415705
MamRep488	0.0738125	-1.15536	0.936024	0.333303	0.420428
Charlie16a	0.0499061	1.71769	0.913513	0.339184	0.426557
HUERS-P3b-int	0.0765013	2.60536	0.912847	0.33936	0.426688
LTR10C	-0.0467647	1.96784	0.904251	0.341644	0.428808
MER34C	0.0856843	-1.88423	0.898566	0.343167	0.430357
LTR27	-0.127276	-2.22661	0.887196	0.346238	0.433633
L1M4b	-0.0698013	5.3085	0.854837	0.355188	0.443014
Tigger9a	0.0588533	0.0304319	0.840309	0.359308	0.447158
MER4D0	-0.039165	1.55562	0.811245	0.367752	0.455642
L1MA5	0.0275925	4.25218	0.724917	0.394536	0.482851
MLT-int	0.0366466	0.826188	0.712053	0.398763	0.486975
L1M2a1	-0.10949	-1.96053	0.682915	0.408585	0.496586
LTR27E	0.0827121	-1.5444	0.660456	0.416399	0.504577
Tigger14a	0.0414685	-0.39624	0.654236	0.418602	0.506836
Charlie30a	0.0762691	-1.53814	0.64674	0.421281	0.50946
MER54B	0.0705871	0.238531	0.642675	0.422744	0.510634
Charlie1	0.0226642	3.4996	0.64246	0.422821	0.510634
MER57E2	0.0628552	-1.7608	0.628301	0.427979	0.515422
Charlie10a	-0.072804	-2.20084	0.62826	0.427994	0.515422
LTR105_Mam	0.0444444	0.630279	0.622174	0.43024	0.51771
MER68C	0.129569	-2.38724	0.615915	0.432569	0.520119
Charlie4	0.069918	-2.18984	0.598963	0.438974	0.526452
HUERS-P2-int	0.0616378	-0.271178	0.588267	0.44309	0.530394
Ricksha_a	-0.0544703	0.939524	0.565847	0.451914	0.538475
AluYi6	0.067762	-1.34914	0.548658	0.458867	0.545454
L1M3d	-0.0463194	2.24077	0.53403	0.464918	0.551257
LTR06	0.0922525	-2.61391	0.528197	0.467366	0.553501
AluYh3a3	-0.0500399	-0.226195	0.494225	0.482049	0.567963
LTR75	0.0388925	0.87214	0.494126	0.482093	0.567977
LTR40b	0.0250651	1.7881	0.474249	0.491039	0.576821
AluYk12	0.0772211	-1.87622	0.465952	0.494855	0.580571
LTR80B	0.0549712	-1.20514	0.445968	0.504256	0.58917
LTR72	0.0506602	-0.928464	0.440051	0.507098	0.591911
LOR1b	0.0245335	2.20402	0.426076	0.513921	0.598278
Tigger1a_Art	0.0552244	-1.64374	0.408088	0.522942	0.606338
MER75	0.0360465	-0.377074	0.407312	0.523337	0.606561
Charlie13b	-0.0546965	-1.84339	0.395271	0.529542	0.612326
MER4A1_	-0.0457859	1.7936	0.386699	0.53404	0.616454
MER110-int	-0.0399228	1.20873	0.361808	0.547504	0.628675
LTR1B0	0.0642954	-1.75565	0.354847	0.551382	0.632035
Kanga1	-0.0749941	0.283555	0.320267	0.571447	0.650459
MER57C2	-0.0464033	-0.677412	0.319103	0.572147	0.65109
LTR19A	0.0393699	2.95853	0.318382	0.572582	0.651461
LTR1C	0.0471942	0.133743	0.310435	0.577413	0.656
HERVFH21-int	0.0474717	1.8476	0.288046	0.591476	0.667854
LTR7C	0.0269395	0.590733	0.28801	0.591499	0.667854
LTR10G	0.0388783	-0.607118	0.280315	0.596495	0.672224
LTR8B	0.019841	3.39298	0.269257	0.603831	0.67921
LTR1A2	0.0237603	2.14887	0.267315	0.605139	0.680212
LTR19-int	-0.0752753	2.05385	0.230696	0.631008	0.70351
X7C_LINE	0.0360374	-1.24165	0.223445	0.636428	0.708363
PABL_A	0.0225255	0.710966	0.220335	0.638785	0.71068
LTR22	0.056661	-2.71788	0.219915	0.639104	0.710945
MSTB-int	-0.0176968	2.50558	0.218151	0.640452	0.712091
LTR13	0.0154663	4.30648	0.183532	0.668355	0.735404
LTR12E	0.0253319	1.17131	0.180669	0.670799	0.737459
LTR7B	0.0203912	4.09761	0.179017	0.672219	0.738567
MER65B	-0.0254015	1.09228	0.173502	0.677018	0.742793
MER4D	0.0142021	2.36735	0.168886	0.681104	0.746544
LTR86B1	-0.0457967	-1.76674	0.164262	0.685262	0.75023
LTR38B	0.0322188	-0.021384	0.153608	0.695111	0.758523
LTR6A	0.020772	2.83777	0.153379	0.695327	0.758654
L1MEg1	0.0222643	1.68707	0.147071	0.701351	0.76346
LTR1F1	-0.0273841	-1.63263	0.143553	0.704774	0.766256
Zaphod2	0.0193064	0.229956	0.141881	0.706418	0.767485
LTR21A	0.0200882	-0.422395	0.118928	0.7302	0.787451
MER135	-0.0254503	-1.48052	0.114246	0.73536	0.791935
MER52D	0.028713	2.43761	0.106173	0.744544	0.799648
AluYa8	0.0329962	-1.69488	0.0897651	0.764476	0.816115
HERV1_LTRc	0.0341326	-0.311301	0.0878422	0.766939	0.818301
SVA_B	0.0117771	2.50806	0.0839222	0.772051	0.822585
MER67D	-0.0190796	1.86819	0.0802666	0.776936	0.826822
CR1-L3A_Croc	-0.0234983	-1.51946	0.0802562	0.776951	0.826822
LTR72B	0.0186557	-0.423204	0.0766006	0.781958	0.830967
UCON86	0.0372306	-2.728	0.0684138	0.79366	0.840959
MER45R	-0.0168788	0.399142	0.0631431	0.801595	0.84702
Charlie15b	0.010014	0.960389	0.050815	0.821651	0.863572
LTR3A	0.0122278	1.98513	0.0479187	0.826725	0.867633
LTR1B1	-0.015511	-0.947459	0.046095	0.830003	0.87036
PRIMAX-int	0.0182834	-0.499598	0.044274	0.833345	0.872842
ERVL-int	0.0123376	2.68197	0.0439181	0.834006	0.87328
MER92A	0.0344893	-2.9382	0.0407764	0.83997	0.877781
MER66D	0.0103889	1.01377	0.0391633	0.843125	0.880155
LTR24	-0.00947955	1.14992	0.0367477	0.84798	0.884089
LTR14A	0.0188491	-1.31272	0.0334106	0.854966	0.888891
Charlie11	-0.0161892	-2.03546	0.0291789	0.864367	0.89648
HERVK14-int	0.011983	0.976699	0.0281638	0.866724	0.89825
LTR86B2	-0.0144163	-1.63347	0.0217408	0.882779	0.911042
LTR14	0.00960421	-0.380005	0.0197344	0.888282	0.915395
MER9a2	-0.00751457	0.737312	0.0146436	0.903683	0.926692
LTR16	-0.00505642	3.34874	0.0146093	0.903795	0.926754
MLT1F1-int	-0.00767245	-0.868286	0.00860552	0.92609	0.944174
MER95	0.00387164	1.45671	0.0080671	0.928433	0.946064
MER30B	-0.00965331	-2.60691	0.00540683	0.941383	0.956487
LTR9D	-0.00258021	2.4251	0.00447008	0.946694	0.960576
Ricksha_0	-0.00218899	1.57899	0.00172873	0.966835	0.976259
LTR35A	0.00193181	-1.01087	0.00102313	0.974483	0.981564
LTR60B	-0.00124209	-1.58761	0.000199509	0.98873	0.992129
Tigger4	-0.00056798	2.29345	0.000171514	0.989551	0.992713
